# Supplementary material for: Selenium, Zinc, and Copper Status of Vegetarians and Vegans in Comparison to Omnivores in the Nutritional Evaluation (NuEva) Study
Source: Nutrients. 2023 Aug 11;15(16):3538. doi: 10.3390/nu15163538 (PMC10459941; doi:10.3390/nu15163538)
Supplement: Supplementary file 1 [file nutrients-15-03538-s001.zip]

Archive with 1 entries (1 files):
- nutrients-2530221-supplementary.pdf
